# Supplementary material for: The effect of body weight-supported overground gait training for patients with Parkinson’s disease: A retrospective case-control observational study
Source: PLoS One. 2021 Jul 20;16(7):e0254415. doi: 10.1371/journal.pone.0254415 (PMC8291710; doi:10.1371/journal.pone.0254415)
Supplement: S1 Data — (XLSX) [file pone.0254415.s001.xlsx]

## Sheet: Group l
Age	Sex	Weight	Height	Duration of PD	Pre Hoehn-Yahr	Pre UPDRS total	Pre UPDRS part ll	Pre UPDRS part lll	Pre Velocity	Pre Stride length	Pre TUG	Pre 6MWT	Pre BBS	Pre FOG	Post Hoehn-Yahr	Post UPDRS total	Post UPDRS part ll	Post UPDRS part lll	Post Velocity	Post Stride length	Post TUG	Post 6MWT	Post BBS	Post FOG	MMSE	L-dopa（ｍｇ）
63	1	42.6	1.33	8	3	71	21	44	0.555556	0.645161	48.815	78	27	2	3	57	14	38	0.88574	0.909091	24.095	200.5	31	1	19	400
74	1	53.4	1.459	39	4	80	10	56	0.934579	0.727273	15.3	338	47	1	4	57	10	37	0.998004	0.8	14.14	390	50	1	28	400
79	1	46.2	1.42	4	2	46	9	24	0.877193	0.853043	13.45	251.5	53	1	2	29	5	15	1.05597	1.07108	11.835	462.5	55	0	20	400
72	1	57.8	1.5	13	4	66	15	41	0.432246	0.634	42.265	98.5	31	1	4	58	11	38	0.549451	0.71	31.02	136.5	42	0	26	400
67	0	42.4	1.665	7	3	96	21	62	0.575043	0.597015	20.25	174.9	49	2	3	87	19	54	0.951022	0.887273	14.805	285	49	2	29	400
74	1	51.5	1.45	4	3	49	15	28	0.925069	0.944783	20	269	40	3	3	42	11	26	1.26582	1.14667	14.9	336	50	3	29	500
69	0	57.8	1.667	5	3	53	10	40	1.26662	1.09389	10.59	399.8	50	1	3	43	6	35	1.33869	1.15063	9.55	417.4	51	0	26	300
76	1	46	1.48	5	3	72	14	46	0.835422	0.902727	22.95	275	45	2	2	62	11	39	0.87146	0.987317	13.735	308	44	1	21	350
69	1	39.8	1.404	18	3	42	10	22	1.17165	0.871702	9.655	382	45	1	3	24	6	13	1.11297	0.750741	8.735	374	53	1	28	450
70	0	66.5	1.719	13	4	55	16	30	0.393701	0.525867	64.82	131	35	0	4	54	16	30	0.7	0.674	58.05	173	41	0	19	450
69	0	72	1.743	6	2	37	8	25	1.34138	1.44086	10.845	473.6	53	1	2	20	3	14	1.48148	1.40083	9.84	535.8	53	0	28	300
59	0	69.5	1.695	8	2	42	10	25	1.33422	1.35517	11.05	480	54	2	2	27	5	17	1.3468	1.37	10.955	510	56	0	29	500
73	1	40	1.429	10	4	55	17	31	0.895255	0.636508	20.29	264.8	35	1	4	45	14	27	0.931099	0.771154	14.87	281	37	1	12	400
73	0	56.6	1.646	5	2	46	13	25	0.979912	0.924878	17.715	227	50	2	2	43	12	24	1.01729	0.9995	14.445	189.5	50	2	20	400
74	1	50.7	1.504	5	2	47	16	21	0.952381	0.940952	16.69	324	39	3	2	45	15	21	0.972763	0.930952	16.45	322	50	2	29	500
82	1	44.3	1.547	1	2	50	10	29	0.869565	0.969767	18.42	292.5	49	0	2	37	8	24	0.917011	0.954146	16.58	306	50	0	17	200
71	0	63	1.666	13	4	67	19	42	0.526039	0.505185	18.16	132	42	0	4	63	18	40	1.0304	0.9835	11.435	244	43	0	21	450
75	1	45.6	1.474	40	4	48	14	28	0.974659	0.8084	15.475	350	36	1	4	46	14	26	1.20773	1.03385	14.41	390	36	1	27	400
72	1	64.1	1.564	4	3	41	12	25	0.68	0.769231	22.18	229	47	2	3	26	8	17	0.83	0.926047	15.815	322.5	53	1	25	300

## Sheet: Group ll
Age	Sex	Weight	Height	Duration of PD	Pre Hoehn-Yahr	Pre UPDRS total	Pre UPDRS part ll	Pre UPDRS part lll	Pre Velocity	Pre Stride length	Pre TUG	Pre 6MWT	Pre BBS	Pre FOG	Post Hoehn-Yahr	Post UPDRS total	Post UPDRS part ll	Post UPDRS part lll	Post Velocity	Post Stride length	Post TUG	Post 6MWT	Post BBS	Post FOG	MMSE	L-dopa（ｍｇ）
66	0	65.5	1.72	18	4	71	18	40	1.0304	0.894091	13.55	370	48	1	4	64	16	38	1.13636	0.980488	13.22	479	49	1	17	500
70	0	60.5	1.653	6	2	30	6	18	1.27551	1.19273	10.595	270	49	0	2	26	5	17	1.20773	1.14086	10.48	360	51	0	24	300
76	0	53	1.57	8	4	39	14	17	1.1919	1.16824	12.02	318	50	1	4	38	13	17	0.675676	0.745926	22.9	248.35	50	1	24	400
77	0	68	1.7	11	4	56	15	33	0.613497	0.506933	12	230	43	1	3	60	16	34	0.735835	0.731429	20.96	119	47	1	29	400
74	1	43	1.414	9	4	70	17	38	0.546597	0.638095	24.16	191	31	1	4	74	17	44	0.482276	0.535135	32.76	150	34	1	16	400
76	1	43.2	1.417	18	3	44	6	27	1.03413	1.01846	17.765	305	46	0	2	38	6	24	1.00604	0.979512	15	290	48	0	27	500
80	1	43	1.428	5	2	35	4	22	1.08992	0.999	15.095	383	54	0	2	31	4	20	1.11359	1.05947	12.94	396	52	0	16	400
69	0	86.5	1.751	15	4	80	23	45	1.24922	1.18788	12.985	363	44	2	4	79	22	45	1.19689	1.19353	13.55	346.5	44	2	26	600
70	1	34	1.37	18	3	65	15	37	0.928074	0.793878	10.38	405	50	2	3	54	13	28	1.17647	0.913636	11.53	431	50	1	30	450
70	1	47.1	1.384	9	3	53	12	31	0.668896	0.68	14.545	293	52	2	3	46	9	29	1.03734	0.92186	10.33	390	52	2	23	400
70	0	60	1.662	7	3	30	5	22	1.06496	1.11056	11.145	324.5	50	0	2	26	4	19	1.03359	1.03692	11.42	324	52	0	25	300
83	1	39.1	1.535	3	4	60	14	40	0.362582	0.423404	34.815	100.5	42	1	2	46	9	32	0.60957	0.659344	22.12	187	49	0	18	400
76	0	62.5	1.65	3	3	34	7	25	0.909091	0.747778	15.12	330	47	1	3	34	7	25	0.943396	0.774118	15.3	342	48	1	25	400
69	1	44	1.6	0	2	30	5	20	1.13895	1.24531	11.97	365	51	0	2	22	3	15	1.32979	1.42259	10.92	423	54	0	25	300
68	1	56	1.54	8	3	37	4	21	0.838926	0.929302	13.17	303	52	0	2	30	3	18	0.904977	0.878222	12.185	298.5	53	0	19	400
70	0	54	1.677	7	2	29	10	15	1.1919	1.29226	12.98	410	54	0	2	27	7	16	1.2285	1.26125	12.16	413.5	55	0	23	300
71	0	66	1.66	4	2	30	8	20	1.20555	1.25484	13.31	391.87	54	0	2	28	8	18	1.28617	1.258	11.89	418.2	55	0	28	300
74	1	53.7	1.499	15	4	48	11	29	0.592066	0.67	34.23	149	41	2	4	42	10	26	0.682361	0.776	17.14	140	46	2	29	400
